# Supplementary material for: Laboratory biomarkers associated with COVID-19 mortality among inpatients in a Peruvian referral hospital
Source: Heliyon. 2024 Feb 29;10(6):e27251. doi: 10.1016/j.heliyon.2024.e27251 (PMC10945112; doi:10.1016/j.heliyon.2024.e27251)
Supplement: Multimedia component 7 [file mmc7.xls]

## Sheet: Sheet1
ID	EDAD	SEXO_LABEL	THOSPI_DIAS	FECHAHOSPI	COMORBILIDADES	DESTINO_LABEL	FECHADEST	SO2	HBgdl	HTC	LEUCOCITOSMM3	LINFOCITOS	LINFOCITOSABS	NEUTROFILOS	NEUTROFILOSABS	NLR	PLAQUETAS	VPM	PDW	PLAQUETOCRITO	PLCR	DIMEROugUImlFEU	FIBRINOGENOmgdl	TP	TTPA	INR	LDHUIL	PCRmgdl	UREAmgdl	TROPONINAngml	FERRITINAmgdl	TGOUIL	TGPUIL	AY	CREATININAmgdl
15	82	Femenino	5	2020-05-01	HTA, VASCULITIS REUMATOIDEALTA	Alta	2020-05-06	96	11.6	33	11050	4	442	92	10166	23	142000	9.8	16.4	0.139	24.8	2.3	340	9.9	34.9	0.8	363	4.8	11.9		1200	51	39	70	0.23
197	53	Masculino	26	2020-05-19	DIABETES	Fallecimiento	2020-06-14	85	11.7	34.6	6840	17	1162	78	5335	4.59122	335000	8.7	16.3	0.292	18.4	2	450	10.9	0.9	25	206	14.6	24.4		850	16	15.5	264	0.24
39	70	Femenino	10	2020-06-07	HTA, ARRITMIA	Fallecimiento	2020-06-17	86	13	38	11180	4	447	91	10173	22.7584	305000	10	16.3	0.303	26.9	1.54	626	10.3	0.8	27.5	233	12.6	31		2000	46.2	57.9	81	0.3
21	74	Masculino	11	2020-06-02	HTA, DIABETES, IMA	Fallecimiento	2020-06-13	85	13.3	39.8	15920	7	1145	87	13850	12.0961	307000	8.6	16.4	0.263	18.2	4.1	580	10.2	0.8	40	311	15	16		1800	59	59	106	0.32
19	59	Femenino	17	2020-05-15	DIABETES	Alta	2020-06-01	95	13.6	39.7	13650	4	546	93	12694	23.2491	319000	10	16.4	0.317	26.5	5	419	10.4	0.9	29	220	1.8	22		728	19	53	165	0.33
93	70	Femenino	5	2020-05-14	SIN ANTECEDENTES	Fallecimiento	2020-05-19	90	12.8	37.9	11180	3	335	88	9838	29.3672	319000	10	16	0.32	25.8	4	536	11.2	0.9	27.7	346	16.7	28.3		674	23	26	129	0.34
234	70	Femenino	6	2020-06-12	FIBROSIS PULMONAR	Fallecimiento	2020-06-18	84	12.4	36.1	11250	9	1012	86	9675	9.56028	247000	9.3	16.1	0.231	20.7	5	518	10	0.8	25.9	513		34.2	0.001		19.2	16.9	84	0.37
123	69	Femenino	7	2020-05-11	HTA, OBESIDAD	Fallecimiento	2020-05-18	90	13.1	39	5960	10	596	88	5244	8.79866	237000	8.1	15.6	0.191	14	5	420	10.1	33.6	0.8	435	18.5	16.2		800	75	52	143	0.37
194	49	Femenino	7	2020-06-06	SIN ANTECEDENTES	Alta	2020-06-13	96	13.1	39.2	7100	5	355	94	6674	18.8	421000	8.5	15.7	0.357	16	0.4	560	9.6	0.8	24	164	4	27.5		750	12.6	14.9	190	0.38
119	52	Femenino	15	2020-05-29	HTA	Alta	2020-06-13	95	14.1	42.7	8230	11	905	87	7160	7.9116	350000	8.7	15.8	0.306	17	0.78	544	10.3	0.8	22	241	1.2	33.9		750	16.4	50.3	183	0.39
191	78	Femenino	13	2020-05-28	SIN ANTECEDENTES	Alta	2020-06-10	82	12.3	37.7	6800	13	884	77	5236	5.92308	561000	8.5	16	0.478	16.7	3	669	11.3	0.9	32	355	7.2	32.7	0.008	900	22	15	156	0.4
144	87	Femenino	24	2020-04-24	COLECISTECTOMIA	Alta	2020-05-18	90	14.4	43	6980	2	140	94	6561	46.8643	121000	10.5	16.8	0.127	28	0.86		11.7	31	1	217	0.3	30		952	31	38	75	0.4
38	62	Femenino	11	2020-05-06	DIABETES, OBESIDAD	Alta	2020-05-17	88	16.4	50	16970	9	1527	91	15442	10.1126	358000	9.6	16.6	0.343	23.3	9.42	520	10.2	32.1	0.8	328	15.3	23.9		1000	57	96	232	0.4
178	41	Femenino	7	2020-05-27	HTA, OBESIDAD	Fallecimiento	2020-06-03	78	14.8	44.3	13060	7	914	92	12015	13.1455	494000	9	15.7	0.446	19.5	5	580	10.7	0.9	28	526	22.4	32		2000	28.6	112	117	0.41
182	71	Femenino	9	2020-05-09	GASTRITIS CRÓNICAS; HIPERLIPIDEMIA	Fallecimiento	2020-05-18	48	15.1	44.3	11850	2	237	95	11257	47.4979	326000	7.2	15.8	0.236	15.5	5.94	496	13.2	1.1	42.1	489	20.3	33		1631	26	27	139	0.42
70	80	Femenino	10	2020-06-15	HTA	Alta	2020-06-25	90	10.6	30.7	27090	2	541	94	25464	47.0684	533000	9.7	15.7	0.515	22.7	1.98	780	9.9	0.8	30	276	4	96	0.003	800	40.7	43.2	108	0.42
107	61	Femenino	4	2020-05-11	SIN ANTECEDENTES	Fallecimiento	2020-05-15	80	13.7	40	12430	5	621	90	11187	18.0145	422000	9.1	16.5	0.382	21	3.5	400	10.5	0.9		506.6	24.5	27.2		1905	35.9	44.6	289	0.42
83	73	Femenino	5	2020-06-01	HTA, ASMA, DIABETES	Fallecimiento	2020-06-06	83	14	41	9940	9	894	88	8747	9.78412	288000	9.4	16.3	0.272	22.5	4.3	710	10.3	0.8	33	437	38.1	60		1600	69	62	162	0.42
207	60	Femenino	8	2020-05-23	CANCER DE COLON	Alta	2020-05-31	94	10.8	33.6	6470	12	776	86	5564	7.1701	390000	9.2	16.1	0.36	21.1	1.5	662	10.8	0.9	24	215	9.1	36.9		700	10.2	11	124	0.43
64	55	Femenino	13	2020-05-07	DIABETES, HIPOTIROIDISMO	Alta	2020-05-20	82	10.9	34	13130	3	393	93	12210	31.0687	745000	11	16.4	0.397	33.5	1.4	317	10.9	29	0.9	229	1.7	35		893	26	20	133	0.44
137	64	Masculino	23	2020-05-10	HTA, VARICES	Alta	2020-06-02	85	13.9	40	10480	3	314	93	9746	31.0382	539000	8.6	16.3	0.465	18.1	6	524	11.9	1	33	442	10.9	11.3		2000	101	116	177	0.44
61	57	Femenino	19	2020-05-31	HIPOTIROIDISMO, CANCER DE MAMA	Fallecimiento	2020-06-19	82	12.7	38.3	9530	8	762	89	8481	11.1299	572000	8.4	15.6	0.477	15.5	2.57	670	9.8	0.8	30	669	10.3	21		1400	53	50	115	0.44
60	65	Femenino	5	2020-06-14	HTA, ASMA	Alta	2020-06-19	93	13.6	40	9480	11	1042	81	7678	7.36852	306000	11.3	16.7	0.346	35	0.4	490	9.6	0.8	28	241		28	0.009	345	18.7	17.2	868	0.44
12	70	Femenino	8	2020-06-05	ASMA, OBESIDAD	Alta	2020-06-13	91	12.9	38.1	6030	14	844	81	4884	5.78673	318000	10.4	16.6	0.33	29.7	1.23	315	10.6	0.9	22.9	181	5	32		623	34.6	69.6	211	0.45
117	54	Femenino	19	2020-04-24	SIN ANTECEDENTES	Alta	2020-05-13	87	11.7	35	8380	11	921	80	6704	7.27904	342000	11.1	16.1	0.379	33.4	3.38	400	14.1	29	1.17	258	0.4	22		749	15	24	138	0.45
146	52	Femenino	4	2020-05-11	SIN ANTECEDENTES	Alta	2020-05-15	97	14.6	41.9	7990	46	3675	47	3755	1.02177	283000	9.4	15.7	0.265	21	0.17	218	10.1	30	0.8	145	0	23		148	14.6	17.6	80	0.47
233	65	Masculino	17	2020-06-14	HTA	Alta	2020-07-01	86	13.4	40.5	9760	16	1561	77	7515	4.81422	438000	7.9	15.7	0.346	13	1.8	628	9.7	0.8	28.5	350	1.6	31.4		343	12.3	20.34	69	0.47
223	35	Femenino	8	2020-05-13	SIN ANTECEDENTES	Alta	2020-05-21	88	8.5	15.6	6810	18	1225	78	5311	4.33551	517000	13.7	41.4	0.439	15.7	2	280	10.7	0.9	29	225	4.6	25.3		360	12.4	3.6	150	0.47
106	67	Masculino	42	2020-05-26	SIN ANTECEDENTES	Alta	2020-07-07	90	13.4	39.6	10680	4	427	93	9932	23.26	241000	10	16.7	0.241	27	1	654	12.5	1	31.9	296	21.2	43		447	25.9	38.7	112	0.47
166	44	Masculino	18	2020-05-26	SIN ANTECEDENTES	Alta	2020-06-13	93	14.8	45	20580	6	123	75	15435		423000	8.7	16.3	0.368	17.9	2	613	11.6	1	23.4	501	3.4	33.2		1100	27	45	83	0.48
177	47	Masculino	15	2020-05-01	SIN ANTECEDENTES	Alta	2020-05-16	90	14.7	44	18690	7	1308	91	17007	13.0023	586000	9.1	16.1	0.53	20.2	1.36	704	10.4	28.4	0.8	734	8.6	33		1396	59	72	79	0.48
111	57	Femenino	5	2020-05-11	ASMA	Fallecimiento	2020-05-16	90	13.5	41	16180	6	970	89	14400	14.8454	232000	8.6	16.2	0.199	17.8	10	638	11	29.7	0.9	372	20.3	40		582	24.2	23.9	89	0.48
126	83	Masculino	12	2020-06-07	SIN ANTECEDENTES	Fallecimiento	2020-06-19	67	13	39.1	12410	4	496	90	11169	22.5181	233000	9	16.3	0.209	20	3.8	460	10.4	0.8	32	345	9	21.5	0.005	1300	22.1	18.6	81	0.49
156	48	Femenino	3	2020-05-07	HTA, OBESIDAD, ASMA	Fallecimiento	2020-05-10	80	14.8	44	20730	2	414	92	19071	46.0652	351000	9.8	16.2	0.343	25.4	0.43		10.7	36.6	0.9	467	42	44		1319	19	27	129	0.49
75	56	Femenino	13	2020-06-10	HTA	Alta	2020-06-23	90	11.8	35	12600	14	1764	80	10080	5.71429	418000	9.2	15.9	0.383	20.3	0.66	476	10	0.8	25.3	274	1.3	27		400	34	71	123	0.49
230	25	Femenino	15	2020-05-17	SIN ANTECEDENTES	Alta	2020-06-01	95	12.6	38	8610	13	1190	81	6974	5.8605	394000	9.7	16.3	0.383	24.9	1	660	10.7	0.9	29	163	4.2	18.8	0.003	372	21.2	20.7	70	0.5
57	67	Masculino	35	2020-05-12	SIN ANTECEDENTES	Alta	2020-06-16	93	14.3	43	10070	9	906	87	8760	9.66887	306000	10.5	16.7	0.322	29.8	6	278	11.8	1	37	395	0.5	44		800	70	97.9	136	0.5
115	79	Femenino	19	2020-05-03	CATARATA, GLAUCOMA	Alta	2020-05-22	90	13.5	41.5	3870	10	387	86	3328	8.59948	441000	10.1	16.7	0.447	28	2.6	500	13.3	62.3	1.11	403	18	26		550	33	32	108	0.5
227	34	Femenino	4	2020-05-11	SIN ANTECEDENTES	Alta	2020-05-15	96	11.5	36	6360	41	2607	47	2989	1.14653	278000	9.2	16.2	0.255	21.6	0.5	294	10.9	30.5	0.9	137	2.3	24		14.9	27	21	96	0.5
109	74	Masculino	10	2020-04-26	DIABETES	Fallecimiento	2020-05-06	82	13.3	42	16730	1	1673	97	16228	9.69994	257000	9.9	16.7	0.255	26.6	3.47	294	13.1	37.3	1.09	403	3	40			16	14	399	0.51
43	78	Femenino	48	2020-06-16	HTA, FIBROSIS PULMONAR	Alta	2020-08-03	84	12.5	39	8390	14	1174	76	6376	5.43101	332000	8.1	15.8	0.268	13.4	3.25	307	10.2	22	0.8	254		52.1	0.003		18.1	17.4	115	0.51
224	34	Masculino	32	2020-05-02	SIN ANTECEDENTES	Alta	2020-06-03	82	17.4	52	14080	2	281	96	13516	48.0996	253000	9	15.8	0.226	19	0.28	289	12.1	25	1	191	0.1	34		1359	17.9	81.3	112	0.52
235	46	Femenino	11	2020-06-11	HTA	Alta	2020-06-22	95	11.9	36.6	9750	7	682	90	8775	12.8666	339000	8.7	15.9	0.295	18.2	0.514	650	10.2	0.8	29	273		20.5			18	24	77	0.52
140	52	Femenino	4	2020-06-15	CANCER DE MAMA	Alta	2020-06-19	95	12.4	37.4	3560	26	925	52	1851	2.00108	140000	8.5	16.1	0.119	16.8		549	10.7	0.9	33.5		3	5.9			199	124	118	0.52
20	65	Masculino	20	2020-05-22	DIABETES	Fallecimiento	2020-06-11	71	14.5	42.4	9760	6	585	91	8881	15.1812	284000	10.3	16.6	0.292	27.9	5	518	11.3	0.9	26	251	13.3	44		2000	16	15	446	0.53
9	77	Femenino	27	2020-04-28	OBESIDAD	Alta	2020-05-25	90	12.2	36	12680	3	380	95	12046	31.7	292000	9.9	16.3	0.289	25	6.68	349	9.9	20.1	0.8	244	1.5	37		1498	19.8	35	158	0.53
10	69	Masculino	8	2020-05-17	SIN ANTECEDENTES	Fallecimiento	2020-05-25	50	13.4	39	27810	3	834	92	25585	30.6775	221000	9.4	16.8	0.208	24	7	860	10.4	0.8	28.5	442	21	42.7		2000	40	56	124	0.54
220	39	Masculino	6	2020-05-06	SIN ANTECEDENTES	Fallecimiento	2020-05-12	78	15.4	47	13900	6	834	87	12093	14.5	313000	9.3	16.8	0.293	22.6	1.4	396	33.6	111	0.9	379	6.1	25		1752	31	76	151	0.54
135	71	Masculino	11	2020-05-11	ANTCEDENTE DE TBC	Alta	2020-05-22		11.7	34	8930	4	357	94	8394	23.5126	321000	7.9	16	0.254	14	1	571	12.8	32.1	1.1	255.7	18.6	32.4		1697	54	123.8	121	0.54
114	75	Masculino	17	2020-05-18	HTA	Fallecimiento	2020-06-04	90	12.6	38.1	12010	3	360	96	11529	32.025	450000	8.6	16.1	0.386	17.4	5	500	11.2	0.9	39	639	6	32.2	0.045	2000	90	108	177	0.55
25	74	Masculino	374	2020-05-12	DIABETICO	Fallecimiento	2020-05-21	87	15.2	46	26980	3	809	95	25631	31.6823	269000	10.3	16.5	0.278	30.3	10	230	10	3.4	36.4	497	18.8	49.7		1574	67.4	31.9	177	0.55
17	64	Masculino	5	2020-05-06	OBESIDAD	Fallecimiento	2020-05-11	75	14.5	42	19810	2	396	95	18819	47.5227	192000	10.2	16.9	0.195	28	11		12.6	42	1	593	35.8	25.5		2000	143	99	76	0.55
78	64	Femenino	12	2020-06-08	HTA	Alta	2020-06-20	83	10.4	32	14550	4	582	92	13386	23	465000	10.2	16.4	0.477	28.7	1.28	920	10	0.8	20	361	10.1	35		850	49	85	136	0.55
216	45	Masculino	3	2020-05-07	OBESO MORBIDA, DIABETES	Fallecimiento	2020-05-10	85	13	39	7940	10	794	83	6590	8.29975	231000	10.4	16.4	0.24	29	0.72	500	12	40	0.9	376	23.8	19.9		2000	41	41	193	0.55
51	61	Masculino	27	2020-05-25	SIN ANTECEDENTES	Alta	2020-06-21	93	14.5	43	11250	2	225	93	10462	46.4978	414000	8.5	16.2	0.352	17	2	423	10.3	0.9	28.3	319	0.3	30		500	47.9	108.4	110	0.56
125	55	Masculino	9	2020-05-21	SIN ANTECEDENTES	Fallecimiento	2020-05-30	76	15.5	46.8	20550	4	822	80	16440	20	351000	10.8	17	0.378	31.2	4	800	11.7	1	37	509	8.6	41		2000	65	60	120	0.56
221	37	Masculino	14	2020-05-28	HTA	Fallecimiento	2020-06-11	92	13.4	40.5	17400	9	1566	85	14790	9.44444	544000	9.1	15.8	0.496	20.2	5	928	10.6	0.9	32	366	13.2	29		2000	24	46	152	0.56
226	35	Masculino	10	2020-05-04	SIN ANTECEDENTES	Alta	2020-05-14	94	14.4	42	11780	5	589	92	10837	18.399	414000	9.2	16.1	0.379	20	0.39	305	9.8	28.1	0.8	264	11.7	17.6		587	50.8	253.7	212	0.57
99	71	Femenino	15	2020-05-02	SIN ANTECEDENTES	Fallecimiento	2020-05-17	80	12.3	38	7140	6	428	92	6568	15.3458	507000	9.6	16.4	0.488	24	2.61	564	11.8	32.8	1	222	15.1	48			17	33	192	0.57
169	43	Masculino	41	2020-04-21	DIABETES	Alta	2020-06-01	85	15.7	45.6	7550	29	2198	68	5134	2.33576	168000	10	16.5	0.168	27	1.36	310	10.2	32	0.8	409	7.6	17	0.214	1420	25	52	104	0.57
170	50	Masculino	30	2020-05-17	HTA	Fallecimiento	2020-06-16	95	13.1	38.3	22620	4	904	95	21489	23.771	309000	9.9	16.3	0.305	25.2	4	777	12.1	1	34.4	380	22.6	22.5		2000	20.6	24.9	63	0.57
35	60	Femenino	2	2020-05-09	OBESIDAD	Fallecimiento	2020-05-11	71	12.7	38	14950	4	598	89	13305	22.2492	424000	9.2	16.1	0.392	21	2.5	298	12	29	1	671.3	29.4	49.5		1320	68.4	64.7	194	0.58
219	38	Femenino	64	2020-04-14	HTA, DIABETES	Alta	2020-06-17	88	13.7	43	14190	5	709	91	12912	18.2116	576000	10.9	16.6	0.631	33	0.71	537	10.1	30	0.84	759	0.9	46		618	196	1075	196	0.58
180	73	Masculino	10	2020-06-02	SIN ANTECEDENTES	Fallecimiento	2020-06-12	95	12.8	37.6	11910	6	714	91	10833	15.1723	378000	9.5	15.9	0.359	23.1	5.3	798	10.1	0.8	24.8	474	17.1	60		2000	45	42	92	0.58
212	65	Masculino	15	2020-05-05	DIABETES	Alta	2020-05-20	92	15	44	9320	12	1118	80	7456	6.66905	498000	10.5	17	0.525	31	5.37		10.2	28	0.9	310	3.4	42		902	20	22	130	0.59
5	48	Masculino	5	2020-05-23	SIN ANTECEDENTES	Alta	2020-05-28	92	13.8	41.4	7270	6	436	87	6324	14.5046	417000	8.5	16.2	0.355	17.6	0.9	550	10.3	0.8	20	187	10	27	0.001	700	14	17	194	0.59
66	95	Masculino	14	2020-05-28	EPOC	Fallecimiento	2020-06-11	82	10.3	30.1	19860	3	595	95	18867	31.7092	439000	8.8	16.2	0.385	18.8	5	570	12.4	1	29	219	29	63	0.006	1406	40.5	54	133	0.59
56	78	Masculino	5	2020-05-18	HTA	Alta	2020-05-23	90	14	42	10330	7	723	87	8987	12.4302	304000	10.8	16.8	0.327	31.4	1.3	320	12.1	1	32	273	3.8	36		1000	43	62	101	0.6
34	57	Masculino	16	2020-05-10	SIN ANTECEDENTES	Fallecimiento	2020-05-26	92	14.1	41.7	16040	2	320	86	13794	43.1063	425000	8.3	16.3	0.353	16.9	2	320	12.9	35.5	1	373	31.5	32.2		2000	75.5	166.8	151	0.6
181	68	Masculino	44	2020-06-04	DIABETES	Fallecimiento	2020-07-18	94	13.3	40	15650	4	626	87	13615	21.7492	322000	9.5	16.1	0.305	23.7	1.44	452	10.4	0.8	30	291	0.6	35.5		810	13.9	16.5	98	0.61
131	47	Masculino	8	2020-05-02	FIBROSIS PULMONAR	Alta	2020-05-10	93	14.5	43	9120	14	1276	80	7296	5.71787	451000	9.1	16	0.412	20	1.08		11.2	30	1	345	1.3	21		1086	45	38	71	0.62
162	45	Masculino	11	2020-05-01	DIABETES	Alta	2020-05-12	93	12.6	37	8700	9	783	86	7482	9.55556	264000	10.7	16.5	0.283	31.4	1.36	418	12.8	28	1.7	376	30	24		1261	88	98	125	0.62
73	72	Masculino	15	2020-05-05	DIABETES	Fallecimiento	2020-05-20	80	12.2	38.1	20660	6	1239	89	18387	14.8402	220000	10.1	17.1	0.222	28.3	4.5	419	10.8	36	0.9	526	17.1	42		1078	34	22	108	0.62
74	71	Masculino	3	2020-05-11	SIN ANTECEDENTES	Fallecimiento	2020-05-14	82	14.1	42.6	16630	2	332	95	15798	47.5843	457000	9.1	16.6	0.417	20.9	4	504	11.5	0.9	37.1	461.5	18.7	53.7		1316	138	212.3	119	0.63
186	66	Masculino	1	2020-05-13	HTA	Fallecimiento	2020-05-14	60	13.9	40.8	17180	4	687	90	15462	22.5065	252000	8.9	16.5	0.223	19.6	3.4	308	12.3	35	1	504	42	47		621	22.5	61.2	110	0.63
136	74	Femenino	20	2020-05-04	SIN ANTECEDENTES	Fallecimiento	2020-05-24	80	11.3	35	8270	10	827	86	7112	8.59976	231000	7.9	15.8	0.182	12	3.8	350	12.3	35.4	1.02	482	34.8	29			55	25	81	0.63
159	81	Masculino	3	2020-05-12	SIN ANTECEDENTES	Alta	2020-05-15	90	14.4	41.5	8790	6	527	84	7383	14.0095	413000	9	16.2	0.371	20.2	3	400	11.6	1	30	199	0.1	27.7		500	14	18	119	0.63
150	48	Masculino	13	2020-06-10	HIPERTRIGLICEREDEMIA	Fallecimiento	2020-06-23	95	15.2	45.2	12520	15	1878	75	9390	5	394000	10.2	16.7	0.4	27.1	0.5	700	10.1	0.8	27.4	358		36			34	42.6	116	0.64
198	52	Masculino	16	2020-06-10	SIN ANTECEDENTES	Alta	2020-06-26	93	13.6	41.3	10340	6	620	89	9202	14.8419	371000	9.9	16.4	0.366	26.3	1.58	650	10.7	0.9	27	187	0.1	39.3		800	16	50	135	0.64
124	65	Femenino	10	2020-06-15	DIABETES, HTA, OBESIDAD	Fallecimiento	2020-06-25	42	14.5	45	16840	2	337	95	15998	47.4718	154000	10.4	16.8	0.16	31.9	4.77	309	10.6	28.3	0.9	610		41.6	0.018		15.2	17	310	0.64
62	84	Masculino	8	2020-05-26	SIN ANTECEDENTES	Fallecimiento	2020-06-03	75	14.5	43.6	17150	3	514	95	16292	31.6965	62000	9.7	15.9	0.06	29.5	6	122	12.7	1.1	25	1019	15.9	57.9		2000	79	75	124	0.64
157	49	Masculino	15	2020-05-09	DIABETES	Alta	2020-05-24	85	13.6	39.2	8090	8	647	87	7038	10.8779	299000	12.4	16.6	0.37	42.7	1	518	10.2	0.8	25.7	240	3.9	23.2		720	14.6	40.9	197	0.64
133	53	Masculino	30	2020-04-17	GOTA	Alta	2020-05-17	82	12	37	5280	4	211	93	4910	23.2701	481000	8.6	16.1	0.415	19	2.78	306	11.2	40	0.9	286	1.5	43		1543	22	82	197	0.64
120	66	Masculino	371	2020-05-12	DIABETES	Alta	2020-05-18	90	12.6	37	19120	5	956	94	17972	18.7992	221000	10.1	16.5	0.224	27.3	3	460	9.7	34	0.8	271	17.7	25.9		770	32.8	34.9	242	0.64
228	30	Masculino	30	2020-05-14	ASMA	Alta	2020-06-13	96	13.9	41	26070	2	521	96	25027	48.0365	226000	9.2	15.8	0.208	21.1	0.42	800	11.2	0.9	32.6	275	35.9	25.8		2000	153.7	321.5	128	0.64
59	78	Masculino	14	2020-05-28	ADENOCARCINOMA DE PROSTATA	Fallecimiento	2020-06-11	87	15.2	45	11500	14	1610	82	9430	5.85714	287000	9.8	16	0.281	24.2	5	650	10.2	0.8	27	573	6	49.7	0.04	2000	67	118	100	0.65
193	68	Masculino	19	2020-06-04	HTA	Alta	2020-06-23	90	13.7	39.3	7890	4	315	96	7574	24.0444	326000	8.8	16.3	0.287	19.3	0.38	643	9.2	0.8	27	242	5	46		800	47	68	180	0.65
84	60	Masculino	9	2020-05-21	SIN ANTECEDENTES	Alta	2020-05-30	90	14.9	43.9	9560	11	1051	85	8126	7.73168	275000	9.5	16	0.261	22.6	1	400	11.3	0.9	32.8	176	11	37	0.001	500	28	56	223	0.65
68	61	Femenino	11	2020-05-28	ESQUIZOFRENIA	Fallecimiento	2020-06-08	86	13.3	40	5260	12	631	84	4418	7.00159	191000	9.3	16	0.179	21.5	6	510	11	0.9	34	324	4.7	32	0.004	2000	51	26	117	0.65
24	66	Masculino	20	2020-05-27	ARRITMIA	Alta	2020-06-16	92	17.1	50.8	15630	3	468	96	15004	32.0598	159000	10.9	16.5	0.169	31.6	0.6	394	9.6	0.8	20	289	0.6	44.5	0.002	850	23.7	45.7	171	0.66
37	55	Masculino	5	2020-05-02	SIN ANTECEDENTES	Fallecimiento	2020-05-07	87	14.3	42	20010	6	1200	95	19009	15.8408	418000	9.7	16.4	0.405	25	3.25	650	12.4	37.9	1	745	19.5			2000	30	29	175	0.66
81	66	Masculino	43	2020-06-11	HTA	Alta	2020-07-24	91	12.7	37.3	6960	15	1044	75	5220	5	237000	9.2	16.4	0.218	21.5	3.77	640	10.1	0.8	27	284	6.7	30.9		2000	83	12.4	126	0.66
67	68	Femenino	4	2020-05-12	ALERGIA PENICILINA	Fallecimiento	2020-05-16	80	13.2	39	11710	7	819	87	10187	12.4383	277000	8.6	16.2	0.239	18	3	955	11.4	35.3	0.9	209	21	29.5		850	18.1	31.9	106	0.66
130	77	Masculino	11	2020-06-11	OBESIDAD	Fallecimiento	2020-06-22	42	10.2	30	15880	6	952	84	13339	14.0116	316000	11.7	16.3	0.196	37.9	5	1010	10.2	0.8	30	362	7	38.3		1800	52.7	68.4	220	0.66
96	78	Masculino	15	2020-05-21	COLON IRRITABLE, GASTRITIS, OBESIDAD	Fallecimiento	2020-06-05	36	11.4	34	22220	9	1999	89	19775	9.89245	197000	10.7	17	0.21	32.3	7	436	12.3	1	31.9	563	25.1	29.8		1800	64	97.5	98	0.67
201	68	Masculino	12	2020-05-02	IRC	Alta	2020-05-14	96	7.8	23	23880	7	1671	89	21253	12.7187	222000	8.5	15.9	0.188	16.2	2.05	351	16.9	45	1.5	203	10.2	52	0.003	689	44	30	102	0.67
98	70	Femenino	3	2020-05-12	DIABETICO; HTA, HIPOTIROIDISMO,	Fallecimiento	2020-05-15	80	9.9	30.3	24550	2	491	90	22095	45	311000	9	16.3	0.281	19.8	6	408	12.1	30	1	540	19.6	54		1501	23.7	43.3	330	0.67
92	64	Masculino	11	2020-05-14	SIN ANTECEDENTES	Fallecimiento	2020-05-25	86	14.2	41.6	9050	6	543	92	8326	15.3333	287000	9.3	16.6	0.288	22.6	9	367	11.2	0.9	28	410	28.2	37.1		2000	48.1	90.1	274	0.68
232	25	Masculino	7	2020-05-25	SIN ANTECEDENTES	Fallecimiento	2020-06-01	97	13.6	40.2	19140	2	382	95	18183	47.5995	250000	10.1	16.5	0.251	26.5	2	980	10	0.8	27	485	11	32.7		1595	75	187	81	0.68
202	73	Masculino	4	2020-06-17	HIPERTENSIÓN, OBESIDAD	Fallecimiento	2020-06-21	74	12.7	38	9560	7	830	92	8520	10.2651	245000	9.2	16	0.226	21	0.96	783	10.6	35.7	0.9	404.6		26.8			32.6	22.1	324	0.68
55	66	Masculino	34	2020-05-17	OBESIDAD, NM RENAL	Alta	2020-06-20	90	15.5	46.2	14080	2	280	96	13560	48.4286	198000	10.8	16.7	0.214	32.7	2.5	567	10.7	0.9	28	254	2.1	41		1200	21	34	114	0.69
76	78	Femenino	8	2020-05-02	SIN ANTECEDENTES	Fallecimiento	2020-05-10	80	14.8	44	14520	3	435	91	13213	30.3747	263000	10.3	16.4	0.27	28	5.79	500	12	35	1	503	15.5	40		925	30	17	94	0.69
86	58	Femenino	9	2020-05-16	OBESIDAD, PREDIABETES, HIPERLIPIDEMIA	Alta	2020-05-25	90	12	36.1	11610	8	928	89	10332	11.1336	268000	9.8	16.4	0.262	24.6	0.5	670	10.6	0.9	26.6	401	6.4	37.4		1300	55	43	157	0.69
151	54	Masculino	21	2020-05-25	DIABETES	Alta	2020-06-15	94	9.3	28	16990	3	509	94	15970	31.3752	528000	11.3	16.6	0.597	35.3	2	826	16.6	0.9	26	270	6.3	65		1500	21	39	352	0.69
113	72	Masculino	6	2020-06-12	SIN ANTECEDENTES	Alta	2020-06-18	92	15.1	45	10590	14	1482	73	7730	5.21592	643000	8	15.5	0.517	12.6	0.878	455	10.6	0.9	28.4	218		29.7	0		27.1	47.7	81	0.69
218	40	Masculino	7	2020-05-08	ASMA	Alta	2020-05-15	92	13.4	40	6320	9	568	89	5624	9.90141	287000	9	15.5	0.365	17.2	4.5	260	10.7	30	0.9	301	6.6	34		414	41	32	118	0.69
188	49	Masculino	14	2020-06-12	DIABETES; OBESIDAD	Fallecimiento	2020-06-26	85	14.5	43.3	19800	7	1323	86	17028	12.8707	168000	9.9	16.5	0.166	25	5	800	10.6	0.9	40	400	10	41		2000	27	41	144	0.7
2	62	Masculino	13	2020-05-09	DIABETES	Alta	2020-05-22	78	14.4	46.1	7100	10	710	80	5680	8	329000	8.8	16.3	0.291	19.4	2	230	10.9	0.9	30	295	3.1	31		1087	60	23	342	0.7
18	76	Masculino	21	2020-05-10	SIN ANTECEDENTES	Fallecimiento	2020-05-31	82	14.8	42	18260	14	2556	80	14608	5.71518	315000	9.5	16.7	0.298	23	2	170	12.5	31.2	1	1127	6.5	43		2000	74	97	107	0.7
48	82	Masculino	2	2020-04-27	HIPERTENSIÓN	Fallecimiento	2020-04-29	85	13.5	40	14930	1	1493	97	14492	9.70663	188000	11.6	17	0.218	38.2	37.72	223	14.1	32.3	1.2	409	5	46		799	20	22	232	0.7
196	59	Masculino	19	2020-05-12	SIN ANTECEDENTES	Fallecimiento	2020-05-31	88	14.2	41	13800	6	828	91	12558	15.1667	446000	8.5	15.8	0.381	15.8	2.4	450	11.2	0.9	30	445	18.5	50.3		751	43.6	46.1	112	0.7
101	73	Masculino	29	2020-05-17	HTA	Alta	2020-06-15	90	11.1	32	9290	7	650	87	9011	13.8631	514000	9	16.5	0.464	21	3	450	12.2	1	30	353	5.5	45.5		800	29	40.2	118	0.71
72	81	Femenino	7	2020-05-15	HTA, DIVERTICULITIS, ALZHEIMER	Fallecimiento	2020-05-22	91	11.3	34.9	9650	15	1447	79	7623	5.26814	229000	8.3	16	0.19	15.6	4	990	14.5	0.9	31.7	374	2	63		2000	32	36	122	0.71
199	52	Masculino	21	2020-06-08	SIN ANTECEDENTES	Fallecimiento	2020-06-29	80	13.6	40.4	11030	13	1433	81	8934	6.23447	304000	10.5	16.4	0.318	29.8	4.56	760	11.1	0.9	26	257	12	30.5		1800	22	78.2	91	0.73
30	81	Femenino	3	2020-05-25	HTA	Fallecimiento	2020-05-28	85	13.7	43	34450	1	344	96	33072		296000	10.9	16.7	0.323	32.7	4	490	12.1	1	26.9	505	8.3	82.8		1560	40	39	158	0.74
65	57	Masculino	5	2020-05-23	SIN ANTECEDENTES	Fallecimiento	2020-05-28	85	14.2	43.7	21000	4	840	94	19740	23.5	267000	10.7	17	0.285	31.2	8	700	9.6	0.8	29	724	14.6	57.7		2000	26.7	38.7	100	0.74
112	81	Masculino	17	2020-06-04	HTA	Alta	2020-06-21	70	12.7	37.6	11750	3	352	95	11162	31.7102	368000	10.7	16.6	0.394	30.7	0.85	455	11.6	1	31	275	7	38		1000	22.4	52	123	0.74
222	35	Masculino	20	2020-05-09	SIN ANTECEDENTES	Alta	2020-05-29	55	15.1	44.4	10360	10	1036	81	8391	8.09942	475000	7.5	15.5	0.356	10.7	0.31	600	14.8	1.3	30.4	294	3.6	35		1147	22.4	66.6	120	0.74
33	65	Masculino	23	2020-06-11	HIPERTRANSAMINEMIA, HBP	Alta	2020-07-04	84	14.2	42	10140	7	709	90	9126	12.8716	355000	9.5	16.1	0.337	22.9	1.06	654	10.6	0.9	37	283	5	36.9	0.001	658	34.4	60	234	0.75
190	68	Masculino	8	2020-05-15	SIN ANTECEDENTES	Alta	2020-05-23	95	13.4	39.7	9700	4	388	96	9312	24	440000	9.6	16.3	0.423	23.4	2.4	1010	10.4	0.8	28.3	300	39.2	31.5		2000	54.9	57.2	115	0.75
163	45	Masculino	12	2020-05-17	DIABETES	Alta	2020-05-29	85	13.7	42	13980	6	839	89	12442	14.8296	267000	9.2	16	0.245	22.1	1.5	650	10.4	0.8	33.5	393	14.8	27.3	0.002	1200	44	21.5	222	0.75
108	69	Masculino	9	2020-05-22	OBESO	Fallecimiento	2020-05-31	90	12.4	37.4	20050	4	802	90	18045	22.5	372000	10.1	16.4	0.375	26.7	4	617	11.6	1	35	584	26.4	25.8		2000	30	31.8	131	0.76
44	76	Masculino	3	2020-05-05	HTA, DIABETES	Fallecimiento	2020-05-08	66	12.1	36	20630	5	1031	93	19185	18.6081	320000	9.2	16.4	0.296	21.8	2.1		11	30	1.1	453	28	53		1500	30	35	101	0.76
214	62	Masculino	8	2020-05-03	SIN ANTECEDENTES	Alta	2020-05-11	92	12.5	38	7200	4	288	94	6768	23.5	596000	7.7	15.7	0.459	12	1.43	350	11.4	28.7	0.9	198	1.1	40		1088	18	20	115	0.76
41	88	Femenino	30	2020-05-31	HTA, HIPOTIROIDISMO, DIABETES	Alta	2020-06-30	89	13.7	39.9	11350	6	681	85	9647	14.1659	167000	11.5	17.1	0.193	37.3	4.33	405	11.6	1	31.2	266	0.4	44.6		766	49.8	42.1	141	0.77
58	63	Masculino	6	2020-06-05	SIN ANTECEDENTES	Fallecimiento	2020-06-11	86	14.7	43.6	19670	2	393	93	18293	46.5471	298000	8.8	16.3	0.263	18.6	4.2	840	12.1	1	32.9	414	15	47.5		2000	29	56	144	0.77
205	70	Femenino	33	2020-05-20	FIBRILACÍON Y ALETEO AURICULAR, HTA, OBESIDAD	Fallecimiento	2020-06-22	91	14.5	44.9	11290	8	903	87	9822	10.8771	536000	8.8	15.7	0.473	17.9		542	33.3	3.4	143	969	19.5	84			35	25	135	0.77
141	55	Masculino	13	2020-05-20	SIN ANTECEDENTES	Fallecimiento	2020-06-02	89	16.3	47.1	13010	11	1431	82	10668	7.45493	320000	10.1	16.4	0.321	26.6	5	605	10	0.8	36	511	4.6	43.5		2000	22	55	227	0.77
110	66	Masculino	17	2020-06-04	HTA, DIABETES	Alta	2020-06-21	92	13.7	41	19420	3	582	93	18060	31.0309	399000	10	16.6	0.398	25.4	4.2	610	10.1	0.8	30	436	9	53.5		779	95.5	97.6	137	0.77
215	54	Masculino	16	2020-05-21	SIN ANTECEDENTES	Fallecimiento	2020-06-06	94	13.9	40	12780	5	639	93	11885	18.5994	287000	8.9	15.7	0.254	18.2	2	620	10.2	0.8	32	306.6	11.1	27.9		1500	46	38.8	185	0.78
122	64	Masculino	10	2020-05-22	SIN ANTECEDENTES	Alta	2020-06-01	74	14.2	42.1	3190	11	350	85	2711	7.74571	293000	9	16.4	0.263	20.6	2	970	10.3	0.8	34	504	17.1	35.8		1500	191	175	238	0.78
172	80	Masculino	25	2020-06-15	POLICITEMIA VERA	Alta	2020-07-10	90	13.6	39	17160	9	1544	88	15100	9.77979	489000	11.5	16.8	0.563	37.2	1.02	340	10.9	28	0.9	419	1.8	33.9		1601	118.5	109.6	83	0.78
14	63	Masculino	10	2020-05-11	SIN ANTECEDENTES	Fallecimiento	2020-05-21	85	13.3	38.6	13160	6	789	92	12107	15.3447	275000	8.7	16.3	0.24	19.2	4.6	512	10.6	0.9	24	451	2.3	52.3		2000	42.1	75.2	126	0.78
176	44	Masculino	5	2020-05-25	SIN ANTECEDENTES	Alta	2020-05-30	94	14.2	41	7810	11	859	80	6248	7.27357	444000	8.5	16.2	0.378	17.4	2	640	9.9	0.8	25.8	230	6.2	32.4		1000	30	28	119	0.78
208	55	Masculino	25	2020-06-10	DIABETES; HTA, TRASPLAMTADO HEPATICO	Alta	2020-07-05	88	12.3	35.7	4740	3	142	92	4360	30.7042	152000	10.3	16.3	0.156	32	1.12	612	11.7	1	39	345	0.8	57.3		750	28.2	38	191	0.79
29	79	Masculino	25	2020-06-10	HTA, DIABETES	Fallecimiento	2020-07-05	76	14.1	42	16730	3	502	95	15893	31.6594	272000	9.2	16.5	0.251	22.6		571	13.2	1	29	364		54			18.3	40.3	171	0.79
16	52	Masculino	19	2020-05-06	SIN ANTECEDENTES	Alta	2020-05-25	85	13.3	39	8500	6	510	82	6970	13.6667	240000	10.9	16.1	0.261	32	2	320	11.3	32	0.9	201	17.3	41		2000	73	108	149	0.79
154	47	Masculino	21	2020-05-06	HTA	Alta	2020-05-27	88	13.1	40.2	10490	10	1049	83	8706	8.29933	384000	9.7	16.4	0.371	24.2	1.36	500	10.2	50.1	0.8	370	14	29		1150	78	193	98	0.79
91	72	Masculino	11	2020-06-04	HTA	Fallecimiento	2020-06-15	92	12.6	37.1	14320	4	572	94	13460	23.5315	371000	8	15.8	0.297	14	4.3	850	11	0.9	28	351	14	52		1800	61	106	144	0.79
132	69	Masculino	30	2020-05-29	ESQUIZOFRENIA	Alta	2020-06-28	96	14.9	43.9	3880	15	582	78	3026	5.19931	133000	10.5	16.6	0.14	29.6	1	566	9.5	0.8	28.7	256	16.6	52	0.0003	347	24	15	116	0.8
88	69	Masculino	32	2020-05-12	SIN ANTECEDENTES	Alta	2020-06-13	89	12.4	37.1	12550	2	251	98	12299	49	267000	10.3	16.9	0.275	28.4	5	400	11.2	0.9	30	208	1.1	45		1417	20	31	116	0.8
50	68	Masculino	3	2020-05-06	SIN ANTECEDENTES	Fallecimiento	2020-05-09	78	14.2	42	14300	5	715	90	12870	18	219000	8.9	16.3	0.194	19.6	10.34	350	11.3	35	0.9	250	10.2	40		2000	18	22	105	0.8
26	57	Masculino	4	2020-06-01	HTA	Fallecimiento	2020-06-05	71	11.9	34.3	11310	6	678	91	10292	15.1799	300000	9.7	16.6	0.29	25	4	942	13.6	1.1	28	450	8.8	58.2		2000	58	108.9	122	0.81
200	44	Masculino	28	2020-05-01	SIN ANTECEDENTES	Fallecimiento	2020-05-29	80	14	41	5680	6	340	90	5112	15.0353	226000	11.3	16.9	0.311	36	0.17	497	11.5	25.8	0.9	257	1.2	32		575	25	59	168	0.81
54	65	Masculino	21	2020-05-21	HTA	Alta	2020-06-11	90	13.1	39.2	11600	6	698	90	10400	14.8997	315000	9.6	16.1	0.302	23.3	2	407	10.9	0.9	30	194	1.3	37.8		850	32	130	83	0.83
49	84	Femenino	8	2020-06-09	SIN ANTECEDENTES	Fallecimiento	2020-06-17	80	14.2	43.8	19930	9	1793	84	16741	9.33687	310000	10.6	16.6	0.328	30.4	2.3	500				502		61			24.6	19.1	139	0.83
116	77	Masculino	4	2020-05-12	SIN ANTECEDENTES	Fallecimiento	2020-05-16	63	15.3	45	23260	3	697	95	22097	31.703	293000	9.3	16.4	0.272	22.4	5	400	12.1	33.9	1	667	37.5	54.6		1307	28.9	65.9	221	0.85
11	84	Masculino	17	2020-04-27	HBP	Alta	2020-05-14	91	15.8	47	12710	4	508	90	11439	22.5177	272000	9.3	16.3	0.252	22	4		11.2	35	0.9	268	5	21		931	23	25	61	0.85
167	44	Masculino	3	2020-05-23	OBESO, GOTA	Alta	2020-05-26	91	13.7	40.5	4840	16	774	80	3872	5.00258	409000	7.5	15.5	0.309	10.6	1	720	10.4	0.8	28	231	2.5	27.8		850	20.8	46.7	115	0.85
4	65	Masculino	5	2020-05-06	DIABETES, HTA	Alta	2020-05-11	95	15.2	46.2	10680	13	1388	79	8437	6.07853	299000	11.5	16.4	0.344	36.2	0.8	487	12	29	1	467	6.4	18		753	32	24	86	0.88
13	62	Masculino	5	2020-05-07	HTA	Alta	2020-05-12	92	12.1	37	4370	17	742	78	3408	4.59299	471000	7.2	14.9	0.337	7	1.2	439	11	30.4	0.9	183	1.2	47.8		633	37	74	113	0.88
142	52	Masculino	6	2020-05-13	ASMA	Alta	2020-05-19	94	11.2	35	15170	3	455	93	14108	31.0066	214000	9.7	16.3	0.208	24.5	0.46	650	10.4	26.5	0.8	243	8.1	45		916	20	36	167	0.88
63	60	Femenino	7	2020-04-29	DIABETES	Alta	2020-05-06	98	13.1	39	5020	12	602	84	4216	7.00332	228000	11.5	16.6	0.263	35.7	0.3	370	14.7	28.8	1.2	466	8.8	38		1923	13	22	163	0.88
213	88	Masculino	6	2020-05-18	CARDIOPATIA	Fallecimiento	2020-05-24	85	13.4	38.5	12000	1	120	93	11160		185000	8.5	16	0.16	16.7	5	588	15.2	1.3	35.9	574	8.4	40		2000	35.6	28.8	146	0.89
100	67	Masculino	2	2020-06-10	HTA	Fallecimiento	2020-06-12	88	17.1	51.6	19120	7	1338	86	16443	12.2892	230000	12.1	17	0.277	39.7	5.2	910	12.5	1	27.6	521	20	56.5		2000	35.4	48.5	97	0.9
47	90	Masculino	8	2020-06-10	HTA, OBESIDAD, EPIC/EPOC	Fallecimiento	2020-06-18	76	14	41	20430	4	817	92	18795	23.0049	267000	10.8	16.4	0.288	30.7	2.2	710	11.2	0.9	38	411	12.3	94		2000	37.9	45.8	139	0.91
22	87	Masculino	15	2020-05-11	HTA	Fallecimiento	2020-05-26	77	14.5	44	10190	7	713	90	9171	12.8626	423000	10.2	16.2	0.431	28.2	2	548	12.3	36.2	1	311	12.5	57.4		650	23	31.2	81	0.92
147	68	Masculino	7	2020-06-10	HTA, DIABETES, IRC	Fallecimiento	2020-06-17	90	13.8	40.6	17770	4	710	92	16348	23.0254	168000	10.8	16.5	0.181	32.2	0.63	670	12.6	1	34	271	15	61	0.002	2000	14.3	21.7	340	0.93
148	51	Masculino	7	2020-05-08	OBESISDAD, ARRITMIA	Alta	2020-05-15	92	14.8	45	6540	6	392	88	5630	14.3622	408000	9	15.9	0.367	19.9	1.95	236	11	33	0.9	334	10.5	33.7		1175	74	145	89	0.93
160	54	Masculino	14	2020-05-04	HTA	Alta	2020-05-18	80	16.4	48	15470	10	1547	89	13768	8.89981	260000	10.4	16.3	0.272	28.7	0.32	349	11.1	28.9	0.9	314	1.2	61		1033	68	163	97	0.94
79	78	Masculino	21	2020-04-27	SIN ANTECEDENTES	Alta	2020-05-18	94	16.2	19.8	11550	4	462	92	10626	23	405000	10.7	16.6	0.433	30.9	1.36	374	11.4	0.9	25.5	378	0.4	40		1637	34.7	106.1	176	0.94
31	90	Masculino	33	2020-06-03	HTA, EPOC, DIABETES	Fallecimiento	2020-07-06	88	11.4	34.3	16790	3	503	95	15950	31.7097	300000	9.8	16.3	0.293	24.8	5	700	15.9	1.4	40	282	15	96		2000	13.1	11.8	225	0.95
103	80	Masculino	6	2020-06-02	SIN ANTECEDENTES	Alta	2020-06-08	92	12.4	36.6	8390	7	587	87	7299	12.4344	315000	10.3	16.3	0.325	27.9	4.2	630	10.6	0.9	48	323	11.6	40.7		2000	29	60	94	0.95
89	70	Masculino	6	2020-06-08	HTA	Fallecimiento	2020-06-14	51	16	46.9	13970	4	558	95	13271	23.7832	185000	10.7	17	0.197	33.2		744	17.3	1.5	38.7	498		113.9			43.9	69	164	0.96
82	65	Masculino	12	2020-05-18	SIN ANTECEDENTES	Alta	2020-05-30	87	13.3	40.4	12010	2	240	93	11169	46.5375	321000	8.9	16.1	0.289	18.7	1	640	11.1	0.9	37.6	156	8.7	41.4					102	0.97
6	63	Masculino	3	2020-05-06	HTA	Fallecimiento	2020-05-09	80	14.2	42	13890	5	694	90	12501	18.013	142000	11.2	17.5	0.194	37	9.34	599	12.1	30	1	849	39.5	42.1	0.115	1412	67.6	69.1	116	0.98
128	81	Masculino	8	2020-05-04	HTA	Fallecimiento	2020-05-12	90	11.2	34.8	19430	8	1554	91	17681	11.3777	612000	8.9	16.5	0.544	19.8	3.16	776	11.5	23.9	0.9	282	10.4	70.2		1713	39.6	42.6	128	0.99
206	66	Masculino	35	2020-05-29	HTA	Fallecimiento	2020-07-03	70	15.5	47.8	12600	8	1008	87	10962	10.875	281000	9.7	16.3	0.271	24	1.64	490	10.5	0.8	30	255	10	58	0.004	1360	37	86	69	0.99
231	25	Masculino	17	2020-06-03	ASMA	Alta	2020-06-20	96	14	43.2	9150	17	1555	71	6492	4.17492	400000	10.1	16.3	0.403	26.9	3.46	987	11.9	0.9	35	202	11.2	42		1000	28	47	162	1.01
225	37	Masculino	8	2020-05-03	SIN ANTECEDENTES	Fallecimiento	2020-05-11	90	13.5	41	12300	9	1107	85	10455	9.44444	639000	8.9	16.3	0.567	18.2	2.25	248	15.7	29.2	1.1	478	43.4	47		1500	17	32	157	1.02
210	76	Masculino	8	2020-05-31	HTA	Fallecimiento	2020-06-08	92	17.3	50.6	14690	8	1175	87	12780	10.8766	314000	10.9	16.8	0.342	32	6.3	850	10.3	0.8	26	598	20	55		2000	46	62	162	1.03
42	89	Femenino	34	2020-05-23	HTA, FIBROSIS PULMONAR	Alta	2020-06-26	94	13.5	42	12700	10	1270	84	10668	8.4	384000	9.8	16.2	0.378	25.3	3	121	11.2	0.9	31.1	308	11	55	0.057	450	50	45	91	1.03
28	79	Femenino	8	2020-05-14	HTA, DIABETES, HIPOTIROIDISMO	Alta	2020-05-22	83	12.8	37.6	8220	26	2137	70	5754	2.69256	294000	12.2	16.4	0.359	41.5	1.9	400	12.6	1	25	525	11.9	68.2		700	45.8	19.4	92	1.04
139	64	Masculino	8	2020-05-09	SIN ANTECEDENTES	Fallecimiento	2020-05-17	87	15.2	46.4	6240	8	499	82	5116	10.2525	222000	8.5	16	0.189	17	3.1	500	10.5	26.9	0.88	502	12.5	27		1500	45	33	144	1.08
27	81	Masculino	3	2020-05-29	HTA	Alta	2020-06-01	90	14.7	42.5	19200	8	1536	88	16896	11	325000	9.2	15.9	0.3	20.9	0.4	420	11	0.9	27.4	163	1.9	45.6		650	33.7	74.5	124	1.08
1	63	Masculino	31	2020-04-24	HIPERTENSIÓN	Alta	2020-05-25	83	16.5	50	9820	6	589	87	8543	14.5042	355000	10	16.4	0.356	28	1.71	567	11.2	30	0.9	546	28.4	63			38	36	90	1.2
171	57	Masculino	6	2020-06-16	NEUMOCONIOSIS	Alta	2020-06-22	90	12.6	36	15140	8	1211	84	12717	10.5012	306000	9.7	16.5	0.296	24.1	0.421	760	9	30	0.7	230		56.8			53.5	99.7	131	1.21
179	78	Masculino	11	2020-05-15	HTA, FIBRILACIÓN AURICULAR	Fallecimiento	2020-05-26	92	14.2	42.1	9740	21	2045	72	7012	3.42885	254000	9	16.2	0.227	18.7	1.36	377	10.1	35.9	6.8	103	1.1	40		1320	20	30	109	1.21
165	65	Masculino	9	2020-05-20	FIBRILACIÓN, HTA	Fallecimiento	2020-05-29	93	16	46	2700	9	243	87	2349	9.66667	106000	12.5	17.2	0.132	43.1	4	800	62	6.3	99	317	10.2	54		2000	31	19	182	1.22
155	49	Masculino	7	2020-05-02	SIN ANTECEDENTES	Alta	2020-05-09	96	14.2	42	6520	30	1956	53	3455	1.76636	438000	7.9	15.8	0.345	12.9	2.42	433	10.5	33.2	0.9	213	2.6	39		1567	40	64	100	1.45
71	86	Femenino	7	2020-06-12	HTA	Fallecimiento	2020-06-19	80	11	34.5	15690	2	313	92	14434	46.115	328000	9.6	16.3	0.313	23.4	4.56	570	10.6	0.9	37	283	15	105	0.036	1800	21.1	16.3	103	1.46
189	65	Masculino	19	2020-05-17	HTA, DIABETES	Alta	2020-06-05	88	12.8	40.3	10360	11	1139	85	8806	7.73134	356000	12.1	16.7	0.429	40.6	1.2	458	11.9	0.9	45	467	16.6	111		800	13	11	713	1.46
217	39	Masculino	14	2020-06-02	ESQUIZOFRENIA	Alta	2020-06-16	94	13.2	40.6	13390	5	669	88	11783	17.6129	505000	9.3	15.8	0.47	21.2	2	926	9.6	0.8	24	328	10	107		756	59.6	102	138	1.67
104	85	Masculino	3	2020-05-19	HTA, ERC	Fallecimiento	2020-05-22	88	10.9	31	17090	2	341	95	16235	47.61	307000	11	16.4	0.339	32.8	3	660	10.7	0.9	24.7	379	9.9	92		2000	45	37	151	1.71
69	64	Masculino	32	2020-05-12	DIABETES, HTA	Fallecimiento	2020-06-13	90	12.8	37	20060	3	601	97	19458	32.376	195000	10.4	16.8	0.203	30	2.1	352	16	1.4	43.9	709	35.7	49.8		2000	118	103	161	1.74
175	43	Masculino	2	2020-05-08	DIABETES	Fallecimiento	2020-05-10	80	13.6	40	10770	4	430	91	9800	22.7907	190000	11.1	16.6	0.212	34	1.5	706.6	11	29	0.9	413	43	155.7	0.015	1500	14	28	589	1.92
127	82	Femenino	15	2020-05-21	IRC, DIABETES, HTA	Fallecimiento	2020-06-05	88	8.1	25.6	7280	17	1237	76	5532	4.47211	173000	8.4	16	0.146	15.4	5	650	10.5	0.9	30	286	12.1	89		2000	17	9	154	2
97	86	Masculino	5	2020-05-25	CANCER, DIABETES, HTA	Fallecimiento	2020-05-30	60	10.6	30.8	1200	1	900	98	1176		374000	8.9	16.4	0.332	20.3	4	946	14.2	1.2	58	365	38.5	77		2000	35	30	276	2
90	57	Masculino	6	2020-06-06	HTA, DIABETES, GOTA	Fallecimiento	2020-06-12	85	11.4	34	8300	4	332	93	7719	23.25	221000	9.2	16.1	0.203	21.8	6	346	11.3	0.9	37	720	16	131		1700	69	35	158	2.25
45	72	Femenino	2	2020-05-08	IRC	Fallecimiento	2020-05-10	55	9	27	21490	2	429	95	20415	47.5874	339000	8.6	16.4	0.293	19	1.88	511	11.7	26.3	1	547	17.6	172		2000	17.5	16.8	105	2.41
77	69	Femenino	17	2020-04-28	CIRROSIS HEPATICA	Alta	2020-05-15	92	13.5	42	32720	5	1633	79	25848	15.8285	67000	10.8	17.1	0.072	32	11.6	650	15.7	42	1.3	256	16.8	66		646	83	104	150	2.63
187	85	Masculino	27	2020-04-17	IRC, HBP	Fallecimiento	2020-05-14	80	8.3	25	12290	11	1351	78	9586	7.09548	287000	9.5	15.8	0.269	21.3			13.1	28	1.1		17.4	172			21	18	66	3.27
102	60	Masculino	8	2020-05-07	TRASPLANTE RENAL; HTA	Fallecimiento	2020-05-15	91	11.5	37	7210	7	504	89	6416	12.7302	175000	8.6	16.5	0.151	17	10.1	700	11	30	0.9	612	6.9	136		1118	29	19	153	3.96
211	77	Masculino	2	2020-05-28	DIABETES	Fallecimiento	2020-05-30	86	12.4	41	22680	6	1360	93	21092	15.5088	252000	10.5	16.9	0.264	29.8	6	577	12	1	35.7	383	18	230	0.062	1800	45	30	110	4.21
183	71	Masculino	6	2020-06-11	ERC, DIABETES, HTA	Fallecimiento	2020-06-17	90	8.9	27.3	8250	4	330	93	7672	23.2485	294000	10.7	16.8	0.315	31.2	1.73	500	13.6	1.1	45.7	251		122			13	10	135	6.66
121	65	Masculino	6	2020-05-24	ERC	Fallecimiento	2020-05-30	93	13	43	21520	8	1721	80	17216	10.0035	95000	9.3	16.2	0.088	23	7	436	10.7	0.9	39	683	11.9	90		2000	61.9	46.5	63	6.76
23	78	Femenino	14	2020-05-14	ERC, MIEOLOMA MULTIPLE, HTA	Fallecimiento	2020-05-28	84	11.8	35.7	7780	4	311	94	7313	23.5145	128000	11	16.6	0.141	32.2	2	434	12.4	1	33.4	393	32.8	66.4		2000	24	10.6	515	7
105	69	Masculino	7	2020-06-03	HTA, DIABETES, ENFERMEDAD RENAL CRÓNICA	Fallecimiento	2020-06-10	88	12.3	37.2	12880	16	2060	80	10304	5.00194	276000	8.7	16.1	0.241	17.6	5	730	11.6	1	38.8	552	41.5	150		2000	35.6	12.5	156	7.91
192	73	Masculino	17	2020-06-10	DIABETES, ERC	Fallecimiento	2020-06-27	83	12.9	38.5	14900	2	298	96	14304	48	460000	8.9	16.2	0.408	18.9	1.26	648	12	1	35.3	271	22.3	222	0	2000	14.2	21.5	106	9.05
174	66	Masculino	4	2020-05-18	ERC	Fallecimiento	2020-05-22	79	10.6	32	13800	2	276	94	12972	47	130000	11.1	16.9	0.144	32.7	3	550	14.2	1.2	40.8	820	20.7	212		2000	19.3	16.6	291	10.06
3	59	Masculino	29	2020-05-06	ERC, HTA, DIABETES	Fallecimiento	2020-06-04	91	21.5	37	10540	2	210	95	10013	47.681	364000	8.9	16.5	0.324	20.6	1	399	11.9	35	1	444	5.8	186		2000	71	86	111	10.16
40	71	Masculino	1	2020-05-26	HTA, ACV, EPID	Fallecimiento	2020-05-27	92	16.1	51	21440	4	857	91	19510	22.7655	111000	13.6	16.3	0.151	51.6	7	491	18.2	1.6	71.5	1263	17.2	417.5		2000	527	144	139	10.88
52	75	Masculino	14	2020-05-05	DIABETES, ERC, HTA	Fallecimiento	2020-05-19	88	11.4	35	6910	13	898	81	5597	6.23274	132000	8.9	16.1	0.118	20			12.4	46	1.05	263	15.8	171			12	1	114	10.95
184	69	Femenino	11	2020-05-01	DIABETES, HTA, ERCT, TBC	Fallecimiento	2020-05-12	92	10.2	32	9010	5	450	90	8109	18.02	252000	11.5	17	0.154	37.3	7.24	680	10.7	36.1	0.9	218	11.8	288		1200	18	19	267	11
209	57	Masculino	44	2020-06-02	ERC, HTA	Alta	2020-07-16	96	6.7	22.7	9870	6	592	89	8784	14.8378	440000	8	16	0.353	14.7	0.73	430	11	0.9	32.7	247	12.2	171		2000	27	8	142	11.57
95	62	Masculino	1	2020-05-23	ERC, DIABETES, HTA	Fallecimiento	2020-05-24	90	9.2	28.1	10970	6	658	82	8995	13.6702	418000	9.9	16.6	0.414	25	8.5	646	11.1	0.9	34.4	445	19.7	192		2000	28	28.4	53	11.81
94	67	Femenino	7	2020-05-11	ERC, HTA	Fallecimiento	2020-05-18	90	13	42	16840	12	1977	85	14008	7.08548	454000	9.5	16.5	0.429	22.6	7	500	26.4	2.4	36.1	672	45.9	188		2000	99	12	54	12
173	59	Masculino	6	2020-05-14	ENFERMEDAD DE PARKINSON; ERC; DM; HTA	Alta	2020-05-20	88	8.5	26.5	3750	7	262	91	3412	13.0229	140000	11	16.2	0.155	35	2.2	520	14.2	1.2	46.3	295	21.8	192		1800	35.4	8.1	239	13.52
145	54	Masculino	6	2020-05-09	ERCT	Alta	2020-05-15	97	15	44	6170	32	1974	60	3702	1.87538	324000	10	16.1	0.323	25	1	500	10.7	43	0.9	257	10	160		1463	7	2	113	22.17
85	72	Femenino	20	2020-04-27	DIABETES	Alta	2020-05-17	90	12.2	36	8940	5	447	93	8314	18.5996	207000	9.5	16.4	0.197	23.4	1.58	226.2	11	31.3	0.9	330	1.7	37		472	59	69	89
204	81	Masculino	5	2020-05-01	HIPERTENSIÓN	Fallecimiento	2020-05-06	75	13.5	41	13020	3	390	93	12108	31.0462	222000	9.7	16.2	0.214	24.6	3.94	658.5	12.4	29	1	394	17	66		1591	31	31	221
87	57	Masculino	7	2020-05-04	SIN ANTECEDENTES	Fallecimiento	2020-05-11	91	14.2	43	16830	1	1683	95	15988	9.4997	389000	9.3	16.1	0.36	21.2	1.36	665	10.3	23.7	0.8	308	11.5	50			45.9	113.9	153
32	64	Masculino	8	2020-05-02	DIABETES, HTA	Alta	2020-05-10	90	13.3	41	9990	32	3197	52	5194	1.62465	312000	8.9	16.1	0.27	19.3	1.36	413	11.2	28	0.9	181	0.2	40			32.7	47.8	131
153	47	Masculino	12	2020-04-28	SIN ANTECEDENTES	Alta	2020-05-10	91	14.6	44	8370	13	1088	78	6528	6	482000	8.9	16.1	0.428	18.7	2.24	404	10.5	23.9	0.9	256	0.3	25			81	221	79
46	73	Masculino	16	2020-04-28	SIN ANTECEDENTES	Alta	2020-05-14	86	10.9	33	7090	3	213	97	6877	32.2864	216000	9.6	16.3	0.207	24	1.36	660	11.4	34	0.9	437	13.2	66	0.004	1435	47	46	262
